# Supplementary material for: Effectiveness of Statins for Primary Prevention of Cardiovascular Disease in Low- and Medium-Risk Males: A Causal Inference Approach with Observational Data
Source: J Pers Med. 2022 Apr 20;12(5):658. doi: 10.3390/jpm12050658 (PMC9146525; doi:10.3390/jpm12050658)
Supplement: Supplementary file 1 [file jpm-12-00658-s001.zip]

Archive with 1 entries (1 files):
- jpm-1609945-supplementary.pdf
